# Supplementary material for: Transcriptome Profiling of Radish (Raphanus sativus L.) Root and Identification of Genes Involved in Response to Lead (Pb) Stress with Next Generation Sequencing
Source: PLoS One. 2013 Jun 20;8(6):e66539. doi: 10.1371/journal.pone.0066539 (PMC3688795; doi:10.1371/journal.pone.0066539)
Supplement: Table S2 — The enriched GO terms of up-regulated DEGs. (XLS) [file pone.0066539.s002.xls]

## Sheet: pb-1000_vs_CK up
Table S2.The enriched GO terms of up-regulated DEGs
id	enrichment	description	ratio_in_study	ratio_in_pop	p_uncorrected	p_bonferroni	p_holm	p_sidak	p_fdr
GO:0052544	e	defense response by callose deposition in cell wall	24/2154	86/68940	1.73e-11	5.94e-08	5.94e-08	5.79e-08	0
GO:0052482	e	defense response by cell wall thickening	24/2154	86/68940	1.73e-11	5.94e-08	5.94e-08	5.79e-08	0
GO:0070482	e	response to oxygen levels	27/2154	130/68940	1.76e-11	6.05e-08	6.05e-08	5.9e-08	0
GO:0016139	e	glycoside catabolic process	17/2154	67/68940	1.85e-11	6.38e-08	6.38e-08	6.22e-08	0
GO:0006803	e	glutathione conjugation reaction	19/2154	77/68940	2.13e-11	7.32e-08	7.31e-08	7.13e-08	0
GO:0004364	e	glutathione transferase activity	19/2154	77/68940	2.13e-11	7.32e-08	7.31e-08	7.13e-08	0
GO:0016143	e	S-glycoside metabolic process	41/2154	156/68940	2.26e-11	7.77e-08	7.76e-08	7.58e-08	0
GO:0019760	e	glucosinolate metabolic process	41/2154	156/68940	2.26e-11	7.77e-08	7.76e-08	7.58e-08	0
GO:0019757	e	glycosinolate metabolic process	41/2154	156/68940	2.26e-11	7.77e-08	7.76e-08	7.58e-08	0
GO:0044273	e	sulfur compound catabolic process	17/2154	59/68940	2.4e-11	8.27e-08	8.25e-08	8.07e-08	0
GO:0006749	e	glutathione metabolic process	25/2154	157/68940	2.61e-11	8.97e-08	8.95e-08	8.75e-08	0
GO:0033036	e	macromolecule localization	30/2154	183/68940	2.63e-11	9.07e-08	9.04e-08	8.84e-08	0
GO:0009817	e	defense response to fungus, incompatible interaction	27/2154	146/68940	3.25e-11	1.12e-07	1.11e-07	1.09e-07	0
GO:0051641	e	cellular localization	24/2154	146/68940	3.25e-11	1.12e-07	1.11e-07	1.09e-07	0
GO:0070727	e	cellular macromolecule localization	24/2154	122/68940	3.25e-11	1.12e-07	1.12e-07	1.09e-07	0
GO:0052542	e	defense response by callose deposition	25/2154	89/68940	3.28e-11	1.13e-07	1.12e-07	1.1e-07	0
GO:0052386	e	cell wall thickening	24/2154	111/68940	3.51e-11	1.21e-07	1.2e-07	1.18e-07	0
GO:0033037	e	polysaccharide localization	25/2154	123/68940	3.84e-11	1.32e-07	1.32e-07	1.29e-07	0
GO:0052545	e	callose localization	25/2154	123/68940	3.84e-11	1.32e-07	1.32e-07	1.29e-07	0
GO:0009627	e	systemic acquired resistance	27/2154	123/68940	3.84e-11	1.32e-07	1.32e-07	1.29e-07	0
GO:0052543	e	callose deposition in cell wall	24/2154	101/68940	4.29e-11	1.48e-07	1.47e-07	1.44e-07	0
GO:0042343	e	indole glucosinolate metabolic process	30/2154	71/68940	5.06e-11	1.74e-07	1.73e-07	1.7e-07	0
GO:0042430	e	indole-containing compound metabolic process	56/2154	525/68940	5.53e-11	1.9e-07	1.89e-07	1.86e-07	0
GO:0009751	e	response to salicylic acid stimulus	53/2154	544/68940	5.9e-11	2.03e-07	2.02e-07	1.98e-07	0
GO:0031667	e	response to nutrient levels	45/2154	456/68940	6.14e-11	2.11e-07	2.1e-07	2.06e-07	0
GO:0015893	e	drug transport	43/2154	339/68940	6.2e-11	2.13e-07	2.12e-07	2.08e-07	0
GO:0001666	e	response to hypoxia	26/2154	126/68940	6.28e-11	2.16e-07	2.15e-07	2.11e-07	0
GO:0042436	e	indole-containing compound catabolic process	15/2154	38/68940	6.81e-11	2.34e-07	2.33e-07	2.29e-07	0
GO:0071453	e	cellular response to oxygen levels	17/2154	54/68940	6.91e-11	2.38e-07	2.36e-07	2.32e-07	0
GO:0071456	e	cellular response to hypoxia	17/2154	54/68940	6.91e-11	2.38e-07	2.36e-07	2.32e-07	0
GO:0031669	e	cellular response to nutrient levels	39/2154	373/68940	6.96e-11	2.4e-07	2.38e-07	2.34e-07	0
GO:0006518	e	peptide metabolic process	32/2154	248/68940	7.26e-11	2.5e-07	2.47e-07	2.43e-07	0
GO:0080167	e	response to karrikin	42/2154	391/68940	7.76e-11	2.67e-07	2.65e-07	2.6e-07	0
GO:0015291	e	secondary active transmembrane transporter activity	65/2154	698/68940	7.88e-11	2.71e-07	2.69e-07	2.64e-07	0
GO:0009404	e	toxin metabolic process	18/2154	73/68940	8.14e-11	2.8e-07	2.78e-07	2.73e-07	0
GO:0009407	e	toxin catabolic process	18/2154	73/68940	8.14e-11	2.8e-07	2.78e-07	2.73e-07	0
GO:0006855	e	drug transmembrane transport	41/2154	327/68940	8.76e-11	3.01e-07	2.98e-07	2.94e-07	0
GO:0009814	e	defense response, incompatible interaction	56/2154	444/68940	8.96e-11	3.09e-07	3.05e-07	3.01e-07	0
GO:0009620	e	response to fungus	98/2154	895/68940	9.07e-11	3.12e-07	3.09e-07	3.04e-07	0
GO:0045087	e	innate immune response	70/2154	817/68940	9.2e-11	3.17e-07	3.13e-07	3.09e-07	0
GO:0005576	e	extracellular region	80/2154	977/68940	9.61e-11	3.31e-07	3.27e-07	3.22e-07	0
GO:0051179	e	localization	30/2154	208/68940	1.04e-10	3.58e-07	3.53e-07	3.49e-07	0
GO:0016145	e	S-glycoside catabolic process	16/2154	47/68940	1.05e-10	3.62e-07	3.58e-07	3.53e-07	0
GO:0019762	e	glucosinolate catabolic process	16/2154	47/68940	1.05e-10	3.62e-07	3.58e-07	3.53e-07	0
GO:0019759	e	glycosinolate catabolic process	16/2154	47/68940	1.05e-10	3.62e-07	3.58e-07	3.53e-07	0
GO:0050832	e	defense response to fungus	79/2154	686/68940	1.17e-10	4.01e-07	3.96e-07	3.91e-07	0
GO:0048046	e	apoplast	66/2154	854/68940	1.17e-10	4.03e-07	3.98e-07	3.93e-07	0
GO:0019748	e	secondary metabolic process	91/2154	708/68940	1.35e-10	4.66e-07	4.59e-07	4.54e-07	0
GO:0015075	e	ion transmembrane transporter activity	99/2154	1499/68940	1.46e-10	5.02e-07	4.95e-07	4.89e-07	0
GO:0006955	e	immune response	71/2154	832/68940	1.5e-10	5.16e-07	5.08e-07	5.03e-07	0
GO:0055085	e	transmembrane transport	132/2154	1838/68940	1.51e-10	5.21e-07	5.13e-07	5.08e-07	0
GO:0006979	e	response to oxidative stress	78/2154	943/68940	1.53e-10	5.25e-07	5.18e-07	5.12e-07	0
GO:0002376	e	immune system process	75/2154	968/68940	1.56e-10	5.37e-07	5.28e-07	5.23e-07	0
GO:0009617	e	response to bacterium	103/2154	1086/68940	1.62e-10	5.58e-07	5.5e-07	5.44e-07	0
GO:0009409	e	response to cold	75/2154	1053/68940	1.66e-10	5.72e-07	5.63e-07	5.57e-07	0
GO:0006790	e	sulfur compound metabolic process	93/2154	841/68940	1.68e-10	5.79e-07	5.7e-07	5.65e-07	0
GO:0042742	e	defense response to bacterium	88/2154	947/68940	1.7e-10	5.86e-07	5.76e-07	5.71e-07	0
GO:0033554	e	cellular response to stress	114/2154	1551/68940	1.86e-10	6.39e-07	6.29e-07	6.23e-07	0
GO:0006725	e	cellular aromatic compound metabolic process	135/2154	2026/68940	1.98e-10	6.81e-07	6.69e-07	6.64e-07	0
GO:0010035	e	response to inorganic substance	126/2154	2029/68940	2.03e-10	7e-07	6.88e-07	6.83e-07	0
GO:0016052	e	carbohydrate catabolic process	62/2154	794/68940	2.1e-10	7.22e-07	7.09e-07	7.04e-07	0
GO:0044262	e	cellular carbohydrate metabolic process	149/2154	2527/68940	2.13e-10	7.32e-07	7.19e-07	7.14e-07	0
GO:0022857	e	transmembrane transporter activity	147/2154	2435/68940	2.17e-10	7.48e-07	7.34e-07	7.29e-07	0
GO:0044437	e	vacuolar part	113/2154	1874/68940	2.29e-10	7.87e-07	7.72e-07	7.67e-07	0
GO:0030312	e	external encapsulating structure	108/2154	1646/68940	2.42e-10	8.35e-07	8.19e-07	8.14e-07	0
GO:0005618	e	cell wall	108/2154	1646/68940	2.42e-10	8.35e-07	8.19e-07	8.14e-07	0
GO:0042344	e	indole glucosinolate catabolic process	12/2154	34/68940	2.43e-10	8.37e-07	8.21e-07	8.16e-07	0
GO:0022804	e	active transmembrane transporter activity	117/2154	1571/68940	2.47e-10	8.51e-07	8.35e-07	8.3e-07	0
GO:0051707	e	response to other organism	205/2154	2308/68940	2.52e-10	8.68e-07	8.51e-07	8.46e-07	0
GO:0055114	e	oxidation-reduction process	171/2154	2950/68940	2.52e-10	8.69e-07	8.52e-07	8.47e-07	0
GO:0016491	e	oxidoreductase activity	179/2154	3450/68940	2.62e-10	9.03e-07	8.85e-07	8.81e-07	0
GO:0010033	e	response to organic substance	248/2154	4319/68940	2.72e-10	9.35e-07	9.16e-07	9.12e-07	0
GO:0009607	e	response to biotic stimulus	207/2154	2370/68940	2.76e-10	9.48e-07	9.29e-07	9.24e-07	0
GO:0009725	e	response to hormone stimulus	185/2154	3403/68940	2.79e-10	9.59e-07	9.39e-07	9.35e-07	0
GO:0005215	e	transporter activity	171/2154	3129/68940	2.86e-10	9.86e-07	9.64e-07	9.61e-07	0
GO:0009506	e	plasmodesma	184/2154	3585/68940	2.94e-10	1.01e-06	9.9e-07	9.86e-07	0
GO:0051704	e	multi-organism process	211/2154	2520/68940	2.98e-10	1.02e-06	1e-06	9.98e-07	0
GO:0006952	e	defense response	196/2154	2618/68940	3.01e-10	1.03e-06	1.01e-06	1.01e-06	0
GO:0005911	e	cell-cell junction	185/2154	3590/68940	3.07e-10	1.06e-06	1.03e-06	1.03e-06	0
GO:0009719	e	response to endogenous stimulus	185/2154	3415/68940	3.1e-10	1.07e-06	1.04e-06	1.04e-06	0
GO:0046483	e	heterocycle metabolic process	183/2154	3422/68940	3.21e-10	1.1e-06	1.08e-06	1.08e-06	0
GO:0009991	e	response to extracellular stimulus	48/2154	553/68940	3.22e-10	1.11e-06	1.08e-06	1.08e-06	0
GO:0005975	e	carbohydrate metabolic process	190/2154	3038/68940	3.22e-10	1.11e-06	1.08e-06	1.08e-06	0
GO:0030054	e	cell junction	185/2154	3601/68940	3.25e-10	1.12e-06	1.09e-06	1.09e-06	0
GO:0009056	e	catabolic process	206/2154	3846/68940	3.29e-10	1.13e-06	1.1e-06	1.1e-06	0
GO:0009308	e	amine metabolic process	271/2154	5437/68940	3.35e-10	1.15e-06	1.13e-06	1.12e-06	0
GO:0044106	e	cellular amine metabolic process	250/2154	5066/68940	3.39e-10	1.17e-06	1.14e-06	1.14e-06	0
GO:0005829	e	cytosol	280/2154	5999/68940	3.44e-10	1.18e-06	1.15e-06	1.15e-06	0
GO:0022891	e	substrate-specific transmembrane transporter activity	114/2154	1958/68940	3.63e-10	1.25e-06	1.22e-06	1.22e-06	0
GO:0009628	e	response to abiotic stimulus	255/2154	4811/68940	3.86e-10	1.33e-06	1.29e-06	1.29e-06	0
GO:0005886	e	plasma membrane	329/2154	6462/68940	3.89e-10	1.34e-06	1.31e-06	1.31e-06	0
GO:0043436	e	oxoacid metabolic process	292/2154	6119/68940	3.9e-10	1.34e-06	1.31e-06	1.31e-06	0
GO:0019752	e	carboxylic acid metabolic process	292/2154	6119/68940	3.9e-10	1.34e-06	1.31e-06	1.31e-06	0
GO:0006082	e	organic acid metabolic process	292/2154	6121/68940	3.95e-10	1.36e-06	1.32e-06	1.33e-06	0
GO:0042180	e	cellular ketone metabolic process	293/2154	6214/68940	3.99e-10	1.37e-06	1.34e-06	1.34e-06	0
GO:0030246	e	carbohydrate binding	46/2154	520/68940	4.05e-10	1.39e-06	1.35e-06	1.36e-06	0
GO:0007568	e	aging	38/2154	379/68940	4.06e-10	1.4e-06	1.36e-06	1.36e-06	0
GO:0019538	e	protein metabolic process	378/2154	8700/68940	4.15e-10	1.43e-06	1.39e-06	1.39e-06	0
GO:0043169	e	cation binding	343/2154	7592/68940	4.25e-10	1.46e-06	1.42e-06	1.43e-06	0
GO:0043167	e	ion binding	343/2154	7593/68940	4.27e-10	1.47e-06	1.43e-06	1.43e-06	0
GO:0006807	e	nitrogen compound metabolic process	470/2154	10969/68940	4.39e-10	1.51e-06	1.47e-06	1.47e-06	0
GO:0006950	e	response to stress	452/2154	7224/68940	4.42e-10	1.52e-06	1.48e-06	1.48e-06	0
GO:0016740	e	transferase activity	384/2154	8629/68940	4.5e-10	1.55e-06	1.5e-06	1.51e-06	0
GO:0006520	e	cellular amino acid metabolic process	247/2154	4998/68940	4.52e-10	1.55e-06	1.51e-06	1.52e-06	0
GO:0042221	e	response to chemical stimulus	423/2154	6796/68940	4.73e-10	1.63e-06	1.58e-06	1.59e-06	0
GO:0044281	e	small molecule metabolic process	447/2154	9333/68940	4.86e-10	1.67e-06	1.62e-06	1.63e-06	0
GO:0051716	e	cellular response to stimulus	271/2154	5873/68940	5.02e-10	1.73e-06	1.68e-06	1.69e-06	0
GO:0044267	e	cellular protein metabolic process	326/2154	7380/68940	5.08e-10	1.75e-06	1.7e-06	1.71e-06	0
GO:0016020	e	membrane	530/2154	11079/68940	5.23e-10	1.8e-06	1.74e-06	1.76e-06	0
GO:0044238	e	primary metabolic process	805/2154	18580/68940	5.56e-10	1.92e-06	1.85e-06	1.87e-06	0
GO:0005774	e	vacuolar membrane	108/2154	1834/68940	5.67e-10	1.95e-06	1.89e-06	1.9e-06	0
GO:0044237	e	cellular metabolic process	814/2154	19092/68940	5.69e-10	1.96e-06	1.9e-06	1.91e-06	0
GO:0071555	e	cell wall organization	41/2154	436/68940	5.88e-10	2.02e-06	1.96e-06	1.97e-06	0
GO:0034641	e	cellular nitrogen compound metabolic process	443/2154	10529/68940	5.94e-10	2.04e-06	1.98e-06	1.99e-06	0
GO:0050896	e	response to stimulus	747/2154	13831/68940	6.03e-10	2.07e-06	2.01e-06	2.02e-06	0
GO:0044444	e	cytoplasmic part	718/2154	18004/68940	6.04e-10	2.08e-06	2.01e-06	2.03e-06	0
GO:0006464	e	protein modification process	265/2154	5787/68940	6.28e-10	2.16e-06	2.09e-06	2.11e-06	0
GO:0003824	e	catalytic activity	970/2154	21742/68940	6.37e-10	2.19e-06	2.12e-06	2.14e-06	0
GO:0022892	e	substrate-specific transporter activity	128/2154	2282/68940	6.37e-10	2.19e-06	2.12e-06	2.14e-06	0
GO:0005488	e	binding	1082/2154	28856/68940	6.55e-10	2.25e-06	2.18e-06	2.2e-06	0
GO:0008150	e	biological_process	1529/2154	36655/68940	6.74e-10	2.32e-06	2.24e-06	2.26e-06	0
GO:0008152	e	metabolic process	1000/2154	22553/68940	6.9e-10	2.37e-06	2.29e-06	2.31e-06	0
GO:0009987	e	cellular process	1116/2154	26134/68940	6.92e-10	2.38e-06	2.3e-06	2.32e-06	0
GO:0044464	e	cell part	1081/2154	29239/68940	7.03e-10	2.42e-06	2.33e-06	2.36e-06	0
GO:0005575	e	cellular_component	1365/2154	35017/68940	7.25e-10	2.5e-06	2.41e-06	2.43e-06	0
GO:0010038	e	response to metal ion	100/2154	1658/68940	7.36e-10	2.53e-06	2.44e-06	2.47e-06	0
GO:0006970	e	response to osmotic stress	100/2154	1661/68940	7.72e-10	2.66e-06	2.56e-06	2.59e-06	0
GO:0003674	e	molecular_function	1565/2154	39812/68940	7.93e-10	2.73e-06	2.63e-06	2.66e-06	0
GO:0019438	e	aromatic compound biosynthetic process	64/2154	873/68940	8.19e-10	2.82e-06	2.72e-06	2.75e-06	0
GO:0004553	e	hydrolase activity, hydrolyzing O-glycosyl compounds	56/2154	722/68940	8.69e-10	2.99e-06	2.88e-06	2.92e-06	0
GO:0006792	e	regulation of sulfur utilization	6/2154	6/68940	9.24e-10	3.18e-06	3.06e-06	3.1e-06	0
GO:0006810	e	transport	237/2154	5069/68940	1e-09	3.45e-06	3.32e-06	3.37e-06	0
GO:0009737	e	response to abscisic acid stimulus	89/2154	1422/68940	1.04e-09	3.59e-06	3.45e-06	3.5e-06	0
GO:0009058	e	biosynthetic process	312/2154	7131/68940	1.1e-09	3.77e-06	3.63e-06	3.68e-06	0
GO:0051234	e	establishment of localization	237/2154	5109/68940	1.16e-09	3.99e-06	3.84e-06	3.89e-06	0
GO:0044424	e	intracellular part	992/2154	27261/68940	1.24e-09	4.27e-06	4.1e-06	4.16e-06	0
GO:0008061	e	chitin binding	11/2154	31/68940	1.28e-09	4.42e-06	4.25e-06	4.31e-06	0
GO:0016787	e	hydrolase activity	344/2154	8014/68940	1.36e-09	4.69e-06	4.51e-06	4.57e-06	0
GO:0015238	e	drug transmembrane transporter activity	28/2154	233/68940	1.46e-09	5.01e-06	4.81e-06	4.88e-06	0
GO:0009651	e	response to salt stress	95/2154	1565/68940	1.55e-09	5.34e-06	5.13e-06	5.21e-06	0
GO:0046872	e	metal ion binding	317/2154	7295/68940	1.61e-09	5.54e-06	5.31e-06	5.4e-06	0
GO:0031668	e	cellular response to extracellular stimulus	42/2154	470/68940	1.7e-09	5.84e-06	5.6e-06	5.69e-06	0
GO:0044248	e	cellular catabolic process	152/2154	2936/68940	1.88e-09	6.48e-06	6.22e-06	6.32e-06	0
GO:0042545	e	cell wall modification	30/2154	267/68940	1.93e-09	6.65e-06	6.38e-06	6.49e-06	0
GO:0006811	e	ion transport	98/2154	1652/68940	2.73e-09	9.41e-06	9.02e-06	9.17e-06	0
GO:0019745	e	pentacyclic triterpenoid biosynthetic process	11/2154	33/68940	2.77e-09	9.54e-06	9.14e-06	9.3e-06	0
GO:0019742	e	pentacyclic triterpenoid metabolic process	11/2154	33/68940	2.77e-09	9.54e-06	9.14e-06	9.3e-06	0
GO:0071496	e	cellular response to external stimulus	42/2154	480/68940	3.16e-09	1.09e-05	1.04e-05	1.06e-05	0
GO:0043412	e	macromolecule modification	271/2154	6087/68940	3.18e-09	1.09e-05	1.05e-05	1.07e-05	0
GO:0009743	e	response to carbohydrate stimulus	64/2154	905/68940	3.31e-09	1.14e-05	1.09e-05	1.11e-05	0
GO:0006796	e	phosphate-containing compound metabolic process	227/2154	4898/68940	3.52e-09	1.21e-05	1.16e-05	1.18e-05	0
GO:0006793	e	phosphorus metabolic process	227/2154	4901/68940	3.55e-09	1.22e-05	1.17e-05	1.19e-05	0
GO:0016104	e	triterpenoid biosynthetic process	11/2154	34/68940	3.98e-09	1.37e-05	1.31e-05	1.34e-05	0
GO:0009611	e	response to wounding	46/2154	562/68940	4.72e-09	1.63e-05	1.55e-05	1.58e-05	0
GO:0031559	e	oxidosqualene cyclase activity	11/2154	35/68940	5.64e-09	1.94e-05	1.86e-05	1.89e-05	0
GO:0009970	e	cellular response to sulfate starvation	14/2154	62/68940	5.77e-09	1.99e-05	1.9e-05	1.94e-05	0
GO:0080134	e	regulation of response to stress	47/2154	587/68940	6.44e-09	2.22e-05	2.12e-05	2.16e-05	0
GO:0008324	e	cation transmembrane transporter activity	72/2154	1095/68940	6.48e-09	2.23e-05	2.13e-05	2.18e-05	0
GO:0009267	e	cellular response to starvation	32/2154	316/68940	7.43e-09	2.56e-05	2.44e-05	2.49e-05	0
GO:0016021	e	integral to membrane	170/2154	3474/68940	9.74e-09	3.35e-05	3.2e-05	3.27e-05	0
GO:0008171	e	O-methyltransferase activity	15/2154	76/68940	1.19e-08	4.09e-05	3.9e-05	3.99e-05	0
GO:0031224	e	intrinsic to membrane	190/2154	3997/68940	1.23e-08	4.23e-05	4.03e-05	4.12e-05	0
GO:0016798	e	hydrolase activity, acting on glycosyl bonds	58/2154	820/68940	1.27e-08	4.39e-05	4.18e-05	4.28e-05	0
GO:0006722	e	triterpenoid metabolic process	11/2154	38/68940	1.49e-08	5.14e-05	4.89e-05	5.01e-05	0
GO:0031347	e	regulation of defense response	43/2154	526/68940	1.53e-08	5.27e-05	5.02e-05	5.14e-05	0
GO:0009266	e	response to temperature stimulus	86/2154	1440/68940	1.59e-08	5.46e-05	5.2e-05	5.32e-05	0
GO:0044270	e	cellular nitrogen compound catabolic process	60/2154	881/68940	2.7e-08	9.28e-05	8.83e-05	9.04e-05	0
GO:0006032	e	chitin catabolic process	11/2154	40/68940	2.71e-08	9.32e-05	8.87e-05	9.08e-05	0
GO:0004568	e	chitinase activity	11/2154	40/68940	2.71e-08	9.32e-05	8.87e-05	9.08e-05	0
GO:0008762	e	UDP-N-acetylmuramate dehydrogenase activity	15/2154	81/68940	2.94e-08	0.000101	9.63e-05	9.87e-05	0
GO:0008113	e	peptide-methionine-(S)-S-oxide reductase activity	8/2154	18/68940	2.97e-08	0.000102	9.7e-05	9.95e-05	0
GO:0019825	e	oxygen binding	27/2154	252/68940	3.33e-08	0.000114	0.000109	0.000112	0
GO:0006030	e	chitin metabolic process	11/2154	41/68940	3.6e-08	0.000124	0.000118	0.000121	0
GO:0010200	e	response to chitin	45/2154	575/68940	3.73e-08	0.000128	0.000122	0.000125	0
GO:0048585	e	negative regulation of response to stimulus	35/2154	393/68940	4.04e-08	0.000139	0.000132	0.000135	0
GO:0042626	e	ATPase activity, coupled to transmembrane movement of substances	47/2154	628/68940	5.25e-08	0.000181	0.000171	0.000176	0
GO:0043492	e	ATPase activity, coupled to movement of substances	47/2154	628/68940	5.25e-08	0.000181	0.000171	0.000176	0
GO:0046914	e	transition metal ion binding	236/2154	5311/68940	5.4e-08	0.000186	0.000176	0.000181	0
GO:0044249	e	cellular biosynthetic process	278/2154	6474/68940	5.99e-08	0.000206	0.000196	0.000201	0
GO:0016820	e	hydrolase activity, acting on acid anhydrides, catalyzing transmembrane movement of substances	47/2154	631/68940	6e-08	0.000206	0.000196	0.000201	0
GO:0042594	e	response to starvation	33/2154	364/68940	6.39e-08	0.00022	0.000209	0.000214	0
GO:0009505	e	plant-type cell wall	49/2154	673/68940	7.26e-08	0.00025	0.000237	0.000244	0
GO:0005529	e	sugar binding	27/2154	262/68940	7.46e-08	0.000257	0.000243	0.00025	0
GO:0016137	e	glycoside metabolic process	73/2154	1192/68940	7.98e-08	0.000275	0.00026	0.000268	0
GO:0019439	e	aromatic compound catabolic process	17/2154	113/68940	8.95e-08	0.000308	0.000292	0.0003	0
GO:0043170	e	macromolecule metabolic process	516/2154	13348/68940	9.99e-08	0.000344	0.000325	0.000335	0
GO:0009605	e	response to external stimulus	59/2154	893/68940	1.04e-07	0.000357	0.000338	0.000348	0
GO:0046700	e	heterocycle catabolic process	59/2154	894/68940	1.07e-07	0.000368	0.000348	0.000359	0
GO:0005996	e	monosaccharide metabolic process	66/2154	1041/68940	1.18e-07	0.000407	0.000385	0.000397	0
GO:0020037	e	heme binding	39/2154	488/68940	1.26e-07	0.000434	0.000411	0.000424	0
GO:0015297	e	antiporter activity	30/2154	322/68940	1.38e-07	0.000473	0.000447	0.000461	0
GO:0070887	e	cellular response to chemical stimulus	102/2154	1895/68940	1.43e-07	0.000493	0.000465	0.00048	0
GO:0007154	e	cell communication	43/2154	568/68940	1.47e-07	0.000508	0.000479	0.000495	0
GO:0009759	e	indole glucosinolate biosynthetic process	7/2154	15/68940	1.49e-07	0.000511	0.000483	0.000499	0
GO:0016671	e	oxidoreductase activity, acting on a sulfur group of donors, disulfide as acceptor	13/2154	70/68940	2.35e-07	0.00081	0.000764	0.00079	0
GO:0052315	e	phytoalexin biosynthetic process	10/2154	39/68940	2.41e-07	0.00083	0.000783	0.000809	0
GO:0052314	e	phytoalexin metabolic process	10/2154	39/68940	2.41e-07	0.00083	0.000783	0.000809	0
GO:0009700	e	indole phytoalexin biosynthetic process	10/2154	39/68940	2.41e-07	0.00083	0.000783	0.000809	0
GO:0046217	e	indole phytoalexin metabolic process	10/2154	39/68940	2.41e-07	0.00083	0.000783	0.000809	0
GO:0046686	e	response to cadmium ion	81/2154	1411/68940	2.46e-07	0.000847	0.000798	0.000826	0
GO:0006163	e	purine nucleotide metabolic process	70/2154	1163/68940	2.53e-07	0.000872	0.000821	0.00085	0
GO:0031348	e	negative regulation of defense response	20/2154	165/68940	2.66e-07	0.000915	0.000862	0.000892	0
GO:0016144	e	S-glycoside biosynthetic process	13/2154	71/68940	2.8e-07	0.000963	0.000907	0.000939	0
GO:0019761	e	glucosinolate biosynthetic process	13/2154	71/68940	2.8e-07	0.000963	0.000907	0.000939	0
GO:0019758	e	glycosinolate biosynthetic process	13/2154	71/68940	2.8e-07	0.000963	0.000907	0.000939	0
GO:0010294	e	abscisic acid glucosyltransferase activity	8/2154	23/68940	2.89e-07	0.000995	0.000935	0.00097	0
GO:0044271	e	cellular nitrogen compound biosynthetic process	97/2154	1804/68940	3.15e-07	0.00108	0.00102	0.00106	0
GO:0046906	e	tetrapyrrole binding	40/2154	524/68940	3.47e-07	0.00119	0.00112	0.00116	0
GO:0006812	e	cation transport	73/2154	1238/68940	3.54e-07	0.00122	0.00115	0.00119	0
GO:0048583	e	regulation of response to stimulus	63/2154	1013/68940	3.72e-07	0.00128	0.0012	0.00125	0
GO:0009871	e	jasmonic acid and ethylene-dependent systemic resistance, ethylene mediated signaling pathway	6/2154	11/68940	3.73e-07	0.00128	0.00121	0.00125	0
GO:0016998	e	cell wall macromolecule catabolic process	13/2154	73/68940	3.92e-07	0.00135	0.00127	0.00132	0
GO:0005615	e	extracellular space	10/2154	41/68940	4.02e-07	0.00138	0.0013	0.00135	0
GO:0071554	e	cell wall organization or biogenesis	49/2154	717/68940	4.4e-07	0.00152	0.00142	0.00148	0
GO:0044275	e	cellular carbohydrate catabolic process	47/2154	673/68940	5.02e-07	0.00173	0.00162	0.00168	0
GO:0052317	e	camalexin metabolic process	9/2154	33/68940	5.46e-07	0.00188	0.00176	0.00183	0
GO:0010120	e	camalexin biosynthetic process	9/2154	33/68940	5.46e-07	0.00188	0.00176	0.00183	0
GO:0016705	e	oxidoreductase activity, acting on paired donors, with incorporation or reduction of molecular oxygen	43/2154	595/68940	5.88e-07	0.00202	0.00189	0.00197	0
GO:0080160	e	selenate transport	5/2154	7/68940	5.91e-07	0.00203	0.0019	0.00198	0
GO:0006753	e	nucleoside phosphate metabolic process	96/2154	1797/68940	6.06e-07	0.00209	0.00195	0.00203	0
GO:0009117	e	nucleotide metabolic process	96/2154	1797/68940	6.06e-07	0.00209	0.00195	0.00203	0
GO:0010508	e	positive regulation of autophagy	9/2154	34/68940	7.22e-07	0.00248	0.00232	0.00242	0.001
GO:0009896	e	positive regulation of catabolic process	9/2154	34/68940	7.22e-07	0.00248	0.00232	0.00242	0.001
GO:0031331	e	positive regulation of cellular catabolic process	9/2154	34/68940	7.22e-07	0.00248	0.00232	0.00242	0.001
GO:0044425	e	membrane part	233/2154	5425/68940	8.17e-07	0.00281	0.00263	0.00274	0.001
GO:0046034	e	ATP metabolic process	50/2154	753/68940	8.23e-07	0.00283	0.00265	0.00276	0.001
GO:0005506	e	iron ion binding	52/2154	796/68940	9.13e-07	0.00314	0.00294	0.00306	0.001
GO:0009072	e	aromatic amino acid family metabolic process	39/2154	528/68940	9.7e-07	0.00334	0.00312	0.00325	0.001
GO:0006575	e	cellular modified amino acid metabolic process	30/2154	353/68940	9.7e-07	0.00334	0.00312	0.00326	0.001
GO:0006066	e	alcohol metabolic process	76/2154	1346/68940	1.08e-06	0.00371	0.00346	0.00362	0.001
GO:0009144	e	purine nucleoside triphosphate metabolic process	64/2154	1062/68940	1.13e-06	0.00388	0.00362	0.00378	0.001
GO:0009205	e	purine ribonucleoside triphosphate metabolic process	64/2154	1062/68940	1.13e-06	0.00388	0.00362	0.00378	0.001
GO:0031090	e	organelle membrane	131/2154	2712/68940	1.13e-06	0.0039	0.00364	0.0038	0.001
GO:0009199	e	ribonucleoside triphosphate metabolic process	64/2154	1064/68940	1.15e-06	0.00396	0.00369	0.00386	0.001
GO:0009141	e	nucleoside triphosphate metabolic process	64/2154	1066/68940	1.18e-06	0.00405	0.00377	0.00394	0.001
GO:0006200	e	ATP catabolic process	36/2154	468/68940	1.27e-06	0.00436	0.00406	0.00425	0.001
GO:0009866	e	induced systemic resistance, ethylene mediated signaling pathway	5/2154	8/68940	1.53e-06	0.00528	0.00492	0.00515	0.002
GO:0009625	e	response to insect	13/2154	82/68940	1.56e-06	0.00538	0.00501	0.00524	0.002
GO:0090304	p	nucleic acid metabolic process	57/2154	3214/68940	1.61e-06	0.00555	0.00516	0.00541	0.003
GO:0004497	e	monooxygenase activity	32/2154	401/68940	1.68e-06	0.00579	0.00539	0.00564	0.003
GO:0080044	e	quercetin 7-O-glucosyltransferase activity	10/2154	48/68940	1.92e-06	0.00661	0.00615	0.00644	0.004
GO:0002213	e	defense response to insect	10/2154	48/68940	1.92e-06	0.00661	0.00615	0.00644	0.004
GO:0044421	e	extracellular region part	17/2154	140/68940	1.99e-06	0.00686	0.00638	0.00669	0.004
GO:0015294	e	solute:cation symporter activity	25/2154	273/68940	2e-06	0.00688	0.00639	0.00671	0.004
GO:0009150	e	purine ribonucleotide metabolic process	65/2154	1116/68940	2.2e-06	0.00756	0.00702	0.00737	0.004
GO:0006026	e	aminoglycan catabolic process	14/2154	99/68940	2.57e-06	0.00884	0.00821	0.00861	0.004
GO:0015293	e	symporter activity	25/2154	278/68940	2.77e-06	0.00953	0.00885	0.00929	0.004
GO:0006118	e	electron transport	61/2154	1026/68940	2.94e-06	0.0101	0.0094	0.00987	0.004
GO:0009055	e	electron carrier activity	48/2154	737/68940	3.02e-06	0.0104	0.00966	0.0101	0.004
GO:0010506	e	regulation of autophagy	9/2154	40/68940	3.18e-06	0.0109	0.0101	0.0107	0.005
GO:0005515	e	protein binding	310/2154	7709/68940	3.69e-06	0.0127	0.0118	0.0124	0.006
GO:0030247	e	polysaccharide binding	11/2154	63/68940	3.73e-06	0.0128	0.0119	0.0125	0.006
GO:0001871	e	pattern binding	11/2154	63/68940	3.73e-06	0.0128	0.0119	0.0125	0.006
GO:0010150	e	leaf senescence	24/2154	266/68940	4.1e-06	0.0141	0.0131	0.0137	0.008
GO:0009259	e	ribonucleotide metabolic process	67/2154	1182/68940	4.17e-06	0.0143	0.0133	0.014	0.008
GO:0090353	e	polygalacturonase inhibitor activity	4/2154	5/68940	4.63e-06	0.0159	0.0148	0.0155	0.008
GO:0010260	e	organ senescence	25/2154	289/68940	5.5e-06	0.0189	0.0175	0.0184	0.009
GO:0009753	e	response to jasmonic acid stimulus	43/2154	645/68940	5.84e-06	0.0201	0.0186	0.0196	0.009
GO:0015145	e	monosaccharide transmembrane transporter activity	9/2154	43/68940	6.02e-06	0.0207	0.0192	0.0202	0.009
GO:0015103	e	inorganic anion transmembrane transporter activity	21/2154	222/68940	7.74e-06	0.0266	0.0246	0.026	0.013
GO:0072521	e	purine-containing compound metabolic process	83/2154	1594/68940	7.75e-06	0.0267	0.0247	0.026	0.013
GO:0015405	e	P-P-bond-hydrolysis-driven transmembrane transporter activity	48/2154	764/68940	7.83e-06	0.027	0.0249	0.0263	0.013
GO:0015399	e	primary active transmembrane transporter activity	48/2154	771/68940	8.87e-06	0.0305	0.0282	0.0298	0.014
GO:0008138	e	protein tyrosine/serine/threonine phosphatase activity	11/2154	69/68940	9.31e-06	0.032	0.0296	0.0312	0.016
GO:0042435	e	indole-containing compound biosynthetic process	25/2154	300/68940	1.05e-05	0.0361	0.0334	0.0352	0.017
GO:0016310	e	phosphorylation	179/2154	4134/68940	1.13e-05	0.0391	0.036	0.0381	0.017
GO:0016311	e	dephosphorylation	50/2154	825/68940	1.15e-05	0.0395	0.0365	0.0385	0.017
GO:0016791	e	phosphatase activity	61/2154	1073/68940	1.16e-05	0.04	0.0369	0.039	0.019
GO:0044282	e	small molecule catabolic process	54/2154	914/68940	1.26e-05	0.0434	0.04	0.0423	0.025
GO:0055086	e	nucleobase-containing small molecule metabolic process	107/2154	2227/68940	1.35e-05	0.0466	0.043	0.0455	0.026
